# Supplementary material for: Dual RNA-Seq Reveals Molecular Interactions Between Alternaria alternata and Cucumis melo During Postharvest Infection
Source: Foods. 2026 May 26;15(11):1876. doi: 10.3390/foods15111876 (PMC13256820; doi:10.3390/foods15111876)
Supplement: Supplementary file 1 [file foods-15-01876-s001.zip]

Archive with 2 entries (2 files):
- Supplementary tale S1.xls
- Supplementary tale S2.xls
