# Supplementary material for: Dual RNA-Seq Reveals Molecular Interactions Between Alternaria alternata and Cucumis melo During Postharvest Infection
Source: Foods. 2026 May 26;15(11):1876. doi: 10.3390/foods15111876 (PMC13256820; doi:10.3390/foods15111876)
Supplement: Supplementary file 1 [file foods-15-01876-s001.zip › Supplementary tale S1.xls]

## Sheet: Supplementary tale 1
#SampleID	ReadSum	BaseSum	GC(%)	N(%)	Q20(%)	Q30(%)
J00-1	38335329	11466443416	43.9	0.01	95.89	92.67
J00-2	40434555	12096107702	43.79	0.01	95.78	92.7
J00-3	50977511	15254325656	43.89	0	96.65	92.35
JW04-1	43173293	12914969474	43.96	0	93.88	87.75
JW04-2	40911532	12233987628	43.71	0.01	96.16	93.27
JW04-3	41716603	12481145936	43.51	0.01	95.97	92.36
JW10-1	43176526	12912944710	43.09	0.01	96.33	92.97
JW10-2	44792246	13396725752	43.06	0	97.19	94.23
JW10-3	45010663	13463639188	43.52	0	97.74	93.83
A2022-1	45213261	13537390824	54.17	0	97.09	94.19
A2022-2	47575094	14248606364	54.02	0	97.29	94.33
A2022-3	41535043	12438899708	54.35	0	96.54	92.53
JA04-1	39812037	11909314680	44.15	0.01	95.51	92.42
JA04-2	39913186	11933436746	44.17	0.01	95.36	91.95
JA04-3	41488730	12407674038	44.23	0.01	96.57	93.95
JA10-1	40358544	12072086002	45.81	0	97.5	93.42
JA10-2	40989822	12263660158	45.04	0	97.74	94.2
JA10-3	39871477	11940270626	52.2	0	97.96	94.41
