# Supplementary material for: Dual RNA-Seq Reveals Molecular Interactions Between Alternaria alternata and Cucumis melo During Postharvest Infection
Source: Foods. 2026 May 26;15(11):1876. doi: 10.3390/foods15111876 (PMC13256820; doi:10.3390/foods15111876)
Supplement: Supplementary file 1 [file foods-15-01876-s001.zip › Supplementary tale S2.xls]

## Sheet: Mappedstat
Sample	Total Reads	Mapped Reads	Uniq Mapped Reads	Multiple Map Reads	Reads Map to '+'	Reads Map to '-'
A2022-1	90426522	86,942,718 (96.15%)	84,560,092 (93.51%)	2,382,626 (2.63%)	47,145,343 (52.14%)	46,917,808 (51.89%)
A2022-2	95150188	90,977,847 (95.61%)	86,014,397 (90.40%)	4,963,450 (5.22%)	53,483,389 (56.21%)	52,886,577 (55.58%)
A2022-3	83070086	79,737,077 (95.99%)	76,958,390 (92.64%)	2,778,687 (3.34%)	44,260,929 (53.28%)	43,947,057 (52.90%)
J00-1	76670658	2,108 (0.00%)	2,029 (0.00%)	79 (0.00%)	1,199 (0.00%)	1,198 (0.00%)
J00-2	80869110	1,105 (0.00%)	1,080 (0.00%)	25 (0.00%)	598 (0.00%)	593 (0.00%)
J00-3	101955022	5,086 (0.00%)	4,974 (0.00%)	112 (0.00%)	2,724 (0.00%)	2,714 (0.00%)
JA04-1	79624074	621,329 (0.78%)	618,710 (0.78%)	2,619 (0.00%)	312,974 (0.39%)	313,431 (0.39%)
JA04-2	79826372	273,482 (0.34%)	272,214 (0.34%)	1,268 (0.00%)	137,955 (0.17%)	138,182 (0.17%)
JA04-3	82977460	533,883 (0.64%)	531,314 (0.64%)	2,569 (0.00%)	269,503 (0.32%)	269,611 (0.32%)
JA10-1	80717088	11,832,382 (14.66%)	11,771,636 (14.58%)	60,746 (0.08%)	5,978,063 (7.41%)	5,980,011 (7.41%)
JA10-2	81979644	7,659,218 (9.34%)	7,608,411 (9.28%)	50,807 (0.06%)	3,896,124 (4.75%)	3,893,255 (4.75%)
JA10-3	79742954	59,655,367 (74.81%)	59,016,311 (74.01%)	639,056 (0.80%)	30,683,962 (38.48%)	30,627,979 (38.41%)
JW04-1	86346586	11,255 (0.01%)	11,177 (0.01%)	78 (0.00%)	5,706 (0.01%)	5,693 (0.01%)
JW04-2	81823064	1,406 (0.00%)	1,348 (0.00%)	58 (0.00%)	805 (0.00%)	791 (0.00%)
JW04-3	83433206	2,932 (0.00%)	2,891 (0.00%)	41 (0.00%)	1,500 (0.00%)	1,490 (0.00%)
JW10-1	86353052	21,033 (0.02%)	20,753 (0.02%)	280 (0.00%)	11,001 (0.01%)	11,045 (0.01%)
JW10-2	89584492	2,564 (0.00%)	2,515 (0.00%)	49 (0.00%)	1,344 (0.00%)	1,349 (0.00%)
JW10-3	90021326	400,759 (0.45%)	399,271 (0.44%)	1,488 (0.00%)	201,919 (0.22%)	201,691 (0.22%)
JW16-1	82419330	7,377 (0.01%)	7,288 (0.01%)	89 (0.00%)	3,804 (0.00%)	3,811 (0.00%)
JW16-2	84498774	11,953 (0.01%)	11,815 (0.01%)	138 (0.00%)	6,201 (0.01%)	6,180 (0.01%)
JW16-3	96424428	983,554 (1.02%)	980,404 (1.02%)	3,150 (0.00%)	494,941 (0.51%)	496,334 (0.51%)
